# Supplementary material for: The impact of pre-existing immunity on the emergence of within-host immune-escape mutations in Omicron lineages
Source: J Gen Virol. 2025 May 13;106(5):002108. doi: 10.1099/jgv.0.002108 (PMC12075854; doi:10.1099/jgv.0.002108)
Supplement: Uncited Table S1. [file jgv-106-02108-s002.xlsx]

## Sheet: Supp. Table 1
Supplementary Table 1
Accession number
SAMN46310256	SRR21524484	SRR20724680	SAMN46310347
SAMN46310256	SRR21524483	SRR20724679	SAMN46310347
SAMN46310257	SRR21524481	SRR20724632	SAMN46310348
SAMN46310257	SRR21524480	SRR20724373	SAMN46310348
SAMN46310258	SRR21524489	SRR20724462	SAMN46310349
SAMN46310258	SRR21524488	SRR20724445	SAMN46310349
SAMN46310259	SRR21524487	SRR20724358	SAMN46310350
SAMN46310259	SRR21524486	SRR20724347	SAMN46310350
SAMN46310260	SRR21524479	SRR20724543	SAMN46310351
SAMN46310260	SRR21524478	SRR20724542	SAMN46310351
SAMN46310261	SRR21524477	SRR20724541	SAMN46310352
SAMN46310261	SRR21524559	SRR20724441	SAMN46310352
SAMN46310262	SRR21524560	SRR20724439	SAMN46310353
SAMN46310262	SRR21524548	SRR20724540	SAMN46310353
SAMN46310263	SRR21524537	SRR20724539	SAMN46310354
SAMN46310263	SRR21524526	SRR20724538	SAMN46310354
SAMN46310264	SRR21524515	SRR20724537	SAMN46310355
SAMN46310264	SRR21524504	SRR20724536	SAMN46310355
SAMN46310265	SRR21524493	SRR20724454	SAMN46310356
SAMN46310265	SRR21524482	SRR20724415	SAMN46310356
SAMN46310266	SRR21524476	SRR20724407	SAMN46310357
SAMN46310266	SRR21524558	SRR20724678	SAMN46310357
SAMN46310267	SRR21524557	SRR20724667	SAMN46310358
SAMN46310267	SRR21524556	SRR20724656	SAMN46310358
SAMN46310268	SRR21524555	SRR20724645	SAMN46310359
SAMN46310268	SRR21524554	SRR20724602	SAMN46310359
SAMN46310269	SRR21524553	SRR20724591	SAMN46310360
SAMN46310269	SRR21524552	SRR20724580	SAMN46310360
SAMN46310270	SRR21524551	SRR20724569	SAMN46310361
SAMN46310270	SRR21524550	SRR20724558	SAMN46310361
SAMN46310271	SRR21524549	SRR20724643	SAMN46310362
SAMN46310271	SRR21524547	SRR20724631	SAMN46310362
SAMN46310272	SRR21524546	SRR20724626	SAMN46310363
SAMN46310272	SRR21524545	SRR20724621	SAMN46310363
SAMN46310273	SRR21524544	SRR20724616	SAMN46310364
SAMN46310273	SRR21524542	SRR20724423	SAMN46310364
SAMN46310274	SRR21524543	SRR20724440	SAMN46310365
SAMN46310274	SRR21524541	SRR20724429	SAMN46310365
SAMN46310275	SRR21524540	SRR20724524	SAMN46310366
SAMN46310275	SRR21524539	SRR20724394	SAMN46310366
SAMN46310276	SRR21524538	SRR20724384	SAMN46310367
SAMN46310276	SRR21524536	SRR20724372	SAMN46310367
SAMN46310277	SRR21524535	SRR20724512	SAMN46310368
SAMN46310277	SRR21524534	SRR20724501	SAMN46310368
SAMN46310278	SRR21524533	SRR20724489	SAMN46310369
SAMN46310278	SRR21524532	SRR20724478	SAMN46310369
SAMN46310279	SRR21524531	SRR20724468	SAMN46310370
SAMN46310279	SRR21524530	SRR20724467	SAMN46310370
SAMN46310280	SRR21524529	SRR20724465	SAMN46310371
SAMN46310280	SRR21524528	SRR20724464	SAMN46310371
SAMN46310281	SRR21524527	SRR20724463	SAMN46310372
SAMN46310281	SRR21524525	SRR20724461	SAMN46310372
SAMN46310282	SRR21524524	SRR20724458	SAMN46310373
SAMN46310282	SRR21524523	SRR20724457	SAMN46310373
SAMN46310283	SRR21524522	SRR20724456	SAMN46310374
SAMN46310283	SRR21524521	SRR20724365	SAMN46310374
SAMN46310284	SRR21524520	SRR20724364	SAMN46310375
SAMN46310284	SRR21524519	SRR20724363	SAMN46310375
SAMN46310285	SRR21524518	SRR20724360	SAMN46310376
SAMN46310285	SRR21524517	SRR20724359	SAMN46310376
SAMN46310286	SRR21524514	SRR20724477	SAMN46310377
SAMN46310286	SRR21524516	SRR20724357	SAMN46310377
SAMN46310287	SRR21524513	SRR20724356	SAMN46310378
SAMN46310287	SRR21524512	SRR20724355	SAMN46310378
SAMN46310288	SRR21524511	SRR20724354	SAMN46310379
SAMN46310288	SRR21524510	SRR20724471	SAMN46310379
SAMN46310289	SRR21524509	SRR20724535	SAMN46310380
SAMN46310289	SRR21524508	SRR20724534	SAMN46310380
SAMN46310290	SRR21524507	SRR20724533	SRR20724584
SAMN46310290	SRR21524503	SRR20724532	SRR20724583
SAMN46310291	SRR21524506	SRR20724428	SRR20724582
SAMN46310291	SRR21524505	SRR20724531	SRR20724581
SAMN46310292	SRR21524502	SRR20724530	SRR20724579
SAMN46310292	SRR21524501	SRR20724529	SRR20724578
SAMN46310293	SRR21524500	SRR20724389	SRR20724522
SAMN46310293	SRR21524499	SRR20724388	SRR20724521
SAMN46310294	SRR21524498	SRR20724528	SRR20724520
SAMN46310294	SRR21524497	SRR20724527	SRR20724519
SAMN46310295	SRR21524496	SRR20724526	SRR20724518
SAMN46310295	SRR21524495	SRR20724525	SRR20724517
SAMN46310296	SRR21524494	SRR20724523	SRR20724397
SAMN46310296	SRR21524492	SRR20724470	SRR20724396
SAMN46310297	SRR21524491	SRR20724410	SRR20724395
SAMN46310297	SRR21524485	SRR20724409	SRR20724393
SAMN46310298	SRR21524490	SRR20724348	SRR20724392
SAMN46310298	SRR20724485	SRR20724466	SRR20724391
SAMN46310299	SRR20724484	SRR20724345	SRR20724390
SAMN46310299	SRR20724483	SRR20724344	SRR20724368
SAMN46310300	SRR20724482	SRR20724343	SRR20724367
SAMN46310300	SRR20724481	SRR20724342	SRR20724366
SAMN46310301	SRR20724480	SRR20724460	SRR20724387
SAMN46310301	SRR20724479	SRR20724459	SRR20724386
SAMN46310302	SRR20724476	SRR20724341	SRR20724385
SAMN46310302	SRR20724475	SRR20724338	SRR20724383
SAMN46310303	SRR20724474	SRR20724337	SRR20724382
SAMN46310303	SRR20724473	SRR20724455	SRR20724381
SAMN46310304	SRR20724353	SRR20724453	SRR20724380
SAMN46310304	SRR20724352	SRR20724336	SRR20724379
SAMN46310305	SRR20724349	SRR20724334	SRR20724378
SAMN46310305	SRR20724577	SRR20724420	SRR20724377
SAMN46310306	SRR20724576	SRR20724362	SRR20724376
SAMN46310306	SRR20724575	SRR20724361	SRR20724375
SAMN46310307	SRR20724574	SRR20724419	SRR20724374
SAMN46310307	SRR20724573	SRR20724418	SRR20724371
SAMN46310308	SRR20724572	SRR20724417	SRR20724370
SAMN46310308	SRR20724571	SRR20724416	SRR20724369
SAMN46310309	SRR20724570	SRR20724414	SRR20724497
SAMN46310309	SRR20724568	SRR20724413	SRR20724495
SAMN46310310	SRR20724567	SRR20724412	SRR20724494
SAMN46310310	SRR20724566	SRR20724411	SRR20724516
SAMN46310311	SRR20724565	SRR20724351	SRR20724515
SAMN46310311	SRR20724564	SRR20724350	SRR20724514
SAMN46310312	SRR20724563	SRR20724399	SRR20724513
SAMN46310312	SRR20724562	SRR20724398	SRR20724511
SAMN46310313	SRR20724561	SRR20724408	SRR20724510
SAMN46310313	SRR20724560	SRR20724346	SRR20724509
SAMN46310314	SRR20724559	SRR20724406	SRR20724508
SAMN46310314	SRR20724557	SRR20724405	SRR20724507
SAMN46310315	SRR20724556	SRR20724404	SRR20724506
SAMN46310315	SRR20724555	SRR20724403	SRR20724505
SAMN46310316	SRR20724554	SRR20724340	SRR20724504
SAMN46310316	SRR20724553	SRR20724339	SRR20724503
SAMN46310317	SRR20724552	SRR20724402	SRR20724502
SAMN46310317	SRR20724551	SRR20724401	SRR20724500
SAMN46310318	SRR20724550	SRR20724400	SRR20724499
SAMN46310318	SRR20724549	SRR20724335	SRR20724498
SAMN46310319	SRR20724644	SRR20724677	SRR20724496
SAMN46310319	SRR20724642	SRR20724676	SRR20724472
SAMN46310320	SRR20724641	SRR20724675	SRR20724469
SAMN46310320	SRR20724640	SRR20724674	SRR20724493
SAMN46310321	SRR20724639	SRR20724673	SRR20724492
SAMN46310321	SRR20724638	SRR20724672	SRR20724491
SAMN46310322	SRR20724637	SRR20724671	SRR20724490
SAMN46310322	SRR20724636	SRR20724670	SRR20724488
SAMN46310323	SRR20724635	SRR20724669	SRR20724487
SAMN46310323	SRR20724634	SRR20724668	SRR20724486
SAMN46310324	SRR20724633	SRR20724666	SRR20724607
SAMN46310324	SRR20724424	SRR20724665	SRR20724606
SAMN46310325	SRR20724425	SRR20724664	SRR20724605
SAMN46310325	SRR20724426	SRR20724663	SRR20724604
SAMN46310326	SRR20724630	SRR20724662	SRR20724603
SAMN46310326	SRR20724629	SRR20724661	SRR20724601
SAMN46310327	SRR20724427	SRR20724660	SRR20724600
SAMN46310327	SRR20724430	SRR20724659	SRR20724599
SAMN46310328	SRR20724431	SRR20724658	SRR20724598
SAMN46310328	SRR20724628	SRR20724657	SRR20724597
SAMN46310329	SRR20724627	SRR20724655	SRR20724596
SAMN46310329	SRR20724625	SRR20724654	SRR20724595
SAMN46310330	SRR20724432	SRR20724653	SRR20724594
SAMN46310330	SRR20724433	SRR20724652	SRR20724593
SAMN46310331	SRR20724434	SRR20724651	SRR20724592
SAMN46310331	SRR20724624	SRR20724650	SRR20724590
SAMN46310332	SRR20724623	SRR20724649	SRR20724589
SAMN46310332	SRR20724435	SRR20724648	SRR20724588
SAMN46310333	SRR20724436	SRR20724647	SRR20724587
SAMN46310333	SRR20724437	SRR20724646	SRR20724586
SAMN46310334	SRR20724622	SRR20724612	SRR20724585
SAMN46310334	SRR20724620	SRR20724611	SRR20724619
SAMN46310335	SRR20724438	SRR20724610	SRR20724618
SAMN46310335	SRR20724442	SRR20724609	SRR20724444
SAMN46310336	SRR20724443	SRR20724608	SRR20724447
SAMN46310336	SRR20724448	SRR20724614	SRR20724547
SAMN46310337	SRR20724617	SRR20724613	SRR20724546
SAMN46310337	SRR20724615	SRR20724548	SRR20724545
SAMN46310338	SRR20724449	SRR20724421	SRR20724544
SAMN46310338	SRR20724450	SRR20724422	SRR20724446
SAMN46310339	SRR20724451	SRR20724452	SAMN46310346
SAMN46310339	SAMN46310344	SAMN46310342	SAMN46310341
SAMN46310340	SAMN46310345	SAMN46310343	SAMN46310342
SAMN46310340	SAMN46310345	SAMN46310343	SAMN46310344
SAMN46310341	SAMN46310346
